# Supplementary material for: Changes in Circulating Acylated Ghrelin and Neutrophil Elastase in Diabetic Retinopathy
Source: Medicina (Kaunas). 2024 Jan 8;60(1):118. doi: 10.3390/medicina60010118 (PMC10820226; doi:10.3390/medicina60010118)
Supplement: Supplementary file 1 [file medicina-60-00118-s001.zip]

Archive with 1 entries (1 files):
- medicina-2743834-supplementary.pdf
